# Supplementary material for: Synergistic Antimicrobial Activity of Vancomycin, Ceftriaxone, and Gentamicin Against Cutibacterium acnes Strains: An In Vitro Checkerboard Analysis and In Vivo Interaction with Bioactive Glass Using Galleria mellonella
Source: Antibiotics (Basel). 2025 Sep 12;14(9):923. doi: 10.3390/antibiotics14090923 (PMC12466660; doi:10.3390/antibiotics14090923)
Supplement: Supplementary file 1 [file antibiotics-14-00923-s001.zip]

Archive with 1 entries (1 files):
- antibiotics-3850116-supplementary.pdf
